# Supplementary material for: Review of the Palaearctic members of the Lispe tentaculata species-group (Diptera, Muscidae): revised key, synonymy and notes on ecology
Source: Zookeys. 2011 Mar 1;(84):59–70. doi: 10.3897/zookeys.84.819 (PMC3088069; doi:10.3897/zookeys.84.819)
Supplement: XML Treatment for Lispe alpinicola [file zookeys.84.819-treatment1.xml]

<!DOCTYPE tp:taxon-treatment
  PUBLIC "-//TaxonX//DTD Taxonomic Treatment Publishing DTD v0 20100105//EN" "tax-treatment-NSO.dtd">
<tp:taxon-treatment xmlns:tp="http://www.plazi.org/taxpub"><tp:treatment-meta><mixed-citation publication-type="journal"><person-group><name><surname>Vikhrev</surname><given-names>Nikita</given-names></name></person-group><article-title>Review of the Palaearctic members of the <italic>Lispe tentaculata</italic> species-group (Diptera, Muscidae): revised key, synonymy and notes on ecology</article-title><source>Zookeys</source><day>1</day><month>3</month><year>2011</year><volume>2011</volume><issue>84</issue><fpage>59</fpage><lpage>70</lpage><pub-id pub-id-type="doi">10.3897/zookeys.84.819</pub-id></mixed-citation></tp:treatment-meta><tp:nomenclature><tp:taxon-name>
                        <tp:taxon-name-part taxon-name-part-type="genus">Lispe</tp:taxon-name-part>
                        <tp:taxon-name-part taxon-name-part-type="species">alpinicola</tp:taxon-name-part>
                    </tp:taxon-name><tp:taxon-authority>Zhong, Wu &amp; Fan, 1981</tp:taxon-authority></tp:nomenclature><tp:treatment-sec sec-type="Remarks"><title>Remarks.</title><p>Described from Lhasa (China, 3500–4000 m asl.). Male fore and hind basitarsus modified as in <tp:taxon-name>Lispe tentaculata</tp:taxon-name>, female scutum with a pruinose patch as in <tp:taxon-name>Lispe tentaculata</tp:taxon-name> (Xue &amp; Dong, 2005), male cercal plate similar to <tp:taxon-name>Lispe tentaculata</tp:taxon-name> (Xue &amp; Chao, 1998). According to <xref ref-type="bibr" rid="B10">Xue and Dong (2005)</xref>, males of <tp:taxon-name>Lispe alpinicola</tp:taxon-name> may be separated by the presence of a <italic>p</italic>-seta on <italic>t1</italic> and 3 <italic>pd</italic> setae on <italic>t2</italic>. It is difficult to give any opinion on this species without making a personal examination of specimens, but I have some doubts about the validity of this species. Among the rich <italic>tentaculata</italic> material examined, there were no specimens with both <italic>p</italic>-seta on <italic>t1</italic> and 3 <italic>pd</italic> setae on <italic>t2</italic>, but separately the presence of these setae was recorded. Several specimens from the north of Russia have a <italic>p</italic>-seta on <italic>t1</italic>. The male from Mongolia (about 2000 m asl.) has 2 <italic>pd</italic> setae on each mid tibia, and what is more these setae are placed differently on the left and right tibiae. See also remarks on <tp:taxon-name>Lispe tentaculata</tp:taxon-name>. For these reasons I have not included <tp:taxon-name>Lispe alpinicola</tp:taxon-name> in the identification key<!--PageBreak-->.</p></tp:treatment-sec><ref-list><ref id="B10"><mixed-citation xmlns:xlink="http://www.w3.org/1999/xlink" xlink:type="simple"><person-group><name name-style="western"><surname>Xue</surname><given-names>W-Q</given-names></name><name name-style="western"><surname>Dong</surname><given-names>Zh</given-names></name></person-group> (<year>2005</year>)<article-title> A review of the genus <italic>Lispe</italic> Latreille (Diptera: Muscidae) from China, with descriptions of new species.</article-title><source>Oriental Insects</source><volume>39</volume>:<fpage>117</fpage>-<lpage>139</lpage>.</mixed-citation></ref></ref-list></tp:taxon-treatment>
