# Supplementary material for: Review of the Palaearctic members of the Lispe tentaculata species-group (Diptera, Muscidae): revised key, synonymy and notes on ecology
Source: Zookeys. 2011 Mar 1;(84):59–70. doi: 10.3897/zookeys.84.819 (PMC3088069; doi:10.3897/zookeys.84.819)
Supplement: XML Treatment for Lispe consanguinea [file zookeys.84.819-treatment2.xml]

<!DOCTYPE tp:taxon-treatment
  PUBLIC "-//TaxonX//DTD Taxonomic Treatment Publishing DTD v0 20100105//EN" "tax-treatment-NSO.dtd">
<tp:taxon-treatment xmlns:tp="http://www.plazi.org/taxpub"><tp:treatment-meta><mixed-citation publication-type="journal"><person-group><name><surname>Vikhrev</surname><given-names>Nikita</given-names></name></person-group><article-title>Review of the Palaearctic members of the <italic>Lispe tentaculata</italic> species-group (Diptera, Muscidae): revised key, synonymy and notes on ecology</article-title><source>Zookeys</source><day>1</day><month>3</month><year>2011</year><volume>2011</volume><issue>84</issue><fpage>59</fpage><lpage>70</lpage><pub-id pub-id-type="doi">10.3897/zookeys.84.819</pub-id></mixed-citation></tp:treatment-meta><tp:nomenclature><tp:taxon-name>
                        <tp:taxon-name-part taxon-name-part-type="genus">Lispe</tp:taxon-name-part>
                        <tp:taxon-name-part taxon-name-part-type="species">consanguinea</tp:taxon-name-part>
                    </tp:taxon-name><tp:taxon-authority>Loew, 1858</tp:taxon-authority></tp:nomenclature><tp:treatment-sec sec-type="Material examined"><title>Material examined.</title><p>Over 130 specimens. <bold>Moldova;</bold> <bold>Russia (European):</bold> Arkhangelsk reg., Chuvashia, Krasnodar reg., Moscow reg., Tver reg., Nizhnyi Novgorod reg., Vologda reg., Ulyanovsk reg.; <bold>Mongolia; Russia (Asian):</bold> Amur reg., Khanty-Mansi reg., Krasnoyarsk reg., Kurgan reg., Novosibirsk reg., Primorsky Kray; <bold>Tajikistan:</bold> Dushanbe; <bold>Turkey:</bold> Sakarya prov., Zonguldak prov.</p></tp:treatment-sec></tp:taxon-treatment>
