# Supplementary material for: Review of the Palaearctic members of the Lispe tentaculata species-group (Diptera, Muscidae): revised key, synonymy and notes on ecology
Source: Zookeys. 2011 Mar 1;(84):59–70. doi: 10.3897/zookeys.84.819 (PMC3088069; doi:10.3897/zookeys.84.819)
Supplement: XML Treatment for Lispe draperi [file zookeys.84.819-treatment3.xml]

<!DOCTYPE tp:taxon-treatment
  PUBLIC "-//TaxonX//DTD Taxonomic Treatment Publishing DTD v0 20100105//EN" "tax-treatment-NSO.dtd">
<tp:taxon-treatment xmlns:tp="http://www.plazi.org/taxpub"><tp:treatment-meta><mixed-citation publication-type="journal"><person-group><name><surname>Vikhrev</surname><given-names>Nikita</given-names></name></person-group><article-title>Review of the Palaearctic members of the <italic>Lispe tentaculata</italic> species-group (Diptera, Muscidae): revised key, synonymy and notes on ecology</article-title><source>Zookeys</source><day>1</day><month>3</month><year>2011</year><volume>2011</volume><issue>84</issue><fpage>59</fpage><lpage>70</lpage><pub-id pub-id-type="doi">10.3897/zookeys.84.819</pub-id></mixed-citation></tp:treatment-meta><tp:nomenclature><tp:taxon-name>
                        <tp:taxon-name-part taxon-name-part-type="genus">Lispe</tp:taxon-name-part>
                        <tp:taxon-name-part taxon-name-part-type="species">draperi</tp:taxon-name-part>
                    </tp:taxon-name><tp:taxon-authority>Séguy, 1933</tp:taxon-authority><tp:taxon-status xmlns:xlink="http://www.w3.org/1999/xlink" xlink:type="simple">sp. rev.</tp:taxon-status><tp:nomenclature-citation-list><tp:nomenclature-citation><tp:taxon-name>Lispa draperi</tp:taxon-name><comment><xref ref-type="bibr" rid="B5">Séguy 1933</xref>: 122. Fig. 11–13.</comment></tp:nomenclature-citation><tp:nomenclature-citation><tp:taxon-name>Lispe tentaculata ssp. draperi</tp:taxon-name><comment><xref ref-type="bibr" rid="B1">Canzoneri and Meneghini 1966</xref>: 115.</comment></tp:nomenclature-citation></tp:nomenclature-citation-list></tp:nomenclature><tp:treatment-sec sec-type="Material examined"><title>Material examined.</title><p><bold>Morocco:</bold> east of Marrakech, 1400m, stones on river bank, 22.III.2009, N.Vikhrev, 1♀; west of Marrakech, Oued Nfiss, stones on river bank, 23.III.2009, N.Vikhrev, 2♂♂, 5♀♀; near Essaouira, stones on river bank and pond/pool silt, 24–29.III.2009, N.Vikhrev, 11♂♂, 4♀♀.</p></tp:treatment-sec><tp:treatment-sec sec-type="Remarks"><title>Remarks.</title><p>The conspecifity of the material listed above with type of <tp:taxon-name>Lispe draperi</tp:taxon-name> Séguy was kindly confirmed by A.C. Pont (pers. comm.) who examined the holotype of <tp:taxon-name>Lispe draperi</tp:taxon-name> in the Muséum national d’Histoire naturelle, Paris. <xref ref-type="bibr" rid="B2">Hennig (1960: 430)</xref> examined the type of this species and provisionally maintained it as a good species although he considered that the type might be an aberrant specimen of <tp:taxon-name>Lispe tentaculata</tp:taxon-name>. <xref ref-type="bibr" rid="B1">Canzoneri and Meneghini (1966)</xref> suggested that <tp:taxon-name>Lispe draperi</tp:taxon-name> is North African yellowish-legged subspecies of <tp:taxon-name>Lispe tentaculata</tp:taxon-name> but the species was sunk as a synonym of <tp:taxon-name>Lispe tentaculata</tp:taxon-name> by <xref ref-type="bibr" rid="B4">Pont (1986)</xref>. This decision could be supported by the fact that the male cercal plate is similar to that of <tp:taxon-name>Lispe tentaculata</tp:taxon-name>. However, more careful examination shows that the structure of male terminalia differs and it is especially obvious in the structure of sternite 5 (<xref ref-type="fig" rid="F2">Fig. 2</xref>). <tp:taxon-name>Lispe draperi</tp:taxon-name> should therefore be restored as a valid species, although closely related to <tp:taxon-name>Lispe tentaculata</tp:taxon-name>. I examined the sternite 5 of <tp:taxon-name>Lispe tentaculata</tp:taxon-name> collected in the Netherlands, Moscow region, Krasnodarsky Kray, Primorsky Kray (Russian Far East) and high in the Pamir mountains (Tajikistan, Gorno-Badakhshan, 3800 m asl.) and found it to be identical in all cases but different from that in Moroccan <tp:taxon-name>Lispe draperi</tp:taxon-name>.</p></tp:treatment-sec><tp:treatment-sec><!--Section generated to contain objects referenced in tp:taxon-treatment.--><fig id="F2" position="float" orientation="portrait"><label>Figure 2.</label><caption><p>Male sternite 5, view from inner side. <bold>1</bold> <tp:taxon-name>Lispe tentaculata</tp:taxon-name> (De Geer) <bold>2</bold> <tp:taxon-name>Lispe draperi</tp:taxon-name> Séguy; <bold>EP</bold> external median process <bold>IP</bold> internal median process.</p></caption><graphic xmlns:xlink="http://www.w3.org/1999/xlink" xlink:href="ZooKeys-084-059-g002.jpg" position="float" orientation="portrait" xlink:type="simple"/></fig></tp:treatment-sec><ref-list><ref id="B5"><mixed-citation xmlns:xlink="http://www.w3.org/1999/xlink" xlink:type="simple"><person-group><name name-style="western"><surname>Séguy</surname><given-names>E</given-names></name></person-group> (<year>1933</year>)<article-title> Mission Saharienne Augiéras-Draper, 1927–1928. Insect Diptères. [Part.</article-title><source>] Bulletin du Muséum national d’Histoire naturelle</source><volume>2</volume> (<issue>5</issue>):<fpage>122</fpage>-<lpage>127</lpage>.</mixed-citation></ref><ref id="B1"><mixed-citation xmlns:xlink="http://www.w3.org/1999/xlink" xlink:type="simple"><person-group><name name-style="western"><surname>Canzoneri</surname><given-names>S</given-names></name><name name-style="western"><surname>Meneghini</surname><given-names>D</given-names></name></person-group> (<year>1966</year>)<article-title> <italic>Lispe</italic> Latr. del Mediterraneo e Medio Oriente raccolte da A. Giordani Soika.</article-title><source>Bollettino del Museo Civico di Storia Naturali di Venezia</source><volume>16</volume>:<fpage>109</fpage>-<lpage>114</lpage>.</mixed-citation></ref><ref id="B2"><mixed-citation xmlns:xlink="http://www.w3.org/1999/xlink" xlink:type="simple"><person-group><name name-style="western"><surname>Hennig</surname><given-names>W</given-names></name></person-group> (<year>1955–1964</year>)<article-title> Family Muscidae</article-title>. In: <person-group><name name-style="western"><surname>SégLindneruy</surname><given-names>E</given-names></name></person-group>(<role>Ed</role>) <source>Die Fliegen der Paläarktischen Region 63b</source>, <publisher-name>Schweizerbart</publisher-name>, <publisher-loc>Stuttgart</publisher-loc>, <lpage>1110</lpage> pp.</mixed-citation></ref><ref id="B4"><mixed-citation xmlns:xlink="http://www.w3.org/1999/xlink" xlink:type="simple"><person-group><name name-style="western"><surname>Pont</surname><given-names>AC</given-names></name></person-group> (<year>1986</year>)<article-title> Family Muscidae</article-title>. In: <person-group><name name-style="western"><surname>Soós</surname><given-names>Á</given-names></name><name name-style="western"><surname>Papp</surname><given-names>L</given-names></name></person-group>(<role>Eds</role>) <source>Catalogue of Palaearctic Diptera</source><volume>11</volume>, <publisher-name>Akadémia Kiadó</publisher-name>, <publisher-loc>Budapest</publisher-loc>, <fpage>57</fpage>–<lpage>215</lpage>.</mixed-citation></ref></ref-list></tp:taxon-treatment>
