# Supplementary material for: Review of the Palaearctic members of the Lispe tentaculata species-group (Diptera, Muscidae): revised key, synonymy and notes on ecology
Source: Zookeys. 2011 Mar 1;(84):59–70. doi: 10.3897/zookeys.84.819 (PMC3088069; doi:10.3897/zookeys.84.819)
Supplement: XML Treatment for Lispe orientalis [file zookeys.84.819-treatment4.xml]

<!DOCTYPE tp:taxon-treatment
  PUBLIC "-//TaxonX//DTD Taxonomic Treatment Publishing DTD v0 20100105//EN" "tax-treatment-NSO.dtd">
<tp:taxon-treatment xmlns:tp="http://www.plazi.org/taxpub"><tp:treatment-meta><mixed-citation publication-type="journal"><person-group><name><surname>Vikhrev</surname><given-names>Nikita</given-names></name></person-group><article-title>Review of the Palaearctic members of the <italic>Lispe tentaculata</italic> species-group (Diptera, Muscidae): revised key, synonymy and notes on ecology</article-title><source>Zookeys</source><day>1</day><month>3</month><year>2011</year><volume>2011</volume><issue>84</issue><fpage>59</fpage><lpage>70</lpage><pub-id pub-id-type="doi">10.3897/zookeys.84.819</pub-id></mixed-citation></tp:treatment-meta><tp:nomenclature><tp:taxon-name>
                        <tp:taxon-name-part taxon-name-part-type="genus">Lispe</tp:taxon-name-part>
                        <tp:taxon-name-part taxon-name-part-type="species">orientalis</tp:taxon-name-part>
                    </tp:taxon-name><tp:taxon-authority>Wiedemann, 1824</tp:taxon-authority></tp:nomenclature><tp:treatment-sec sec-type="Material examined"><title>Material examined.</title><p><bold>Azerbaijan:</bold> Lenkoran env., 38.66°N 48.79°E, 22–25.X.2008, N.Vikhrev, 16♂♂, 6♀♀.</p><p><bold>India:</bold> Rajastan, Jaipur, 21.II. 2011, N.Vikhrev, 1♂, 1♀.</p><p><bold>Russia:</bold> Krasnodarsky Kray, Sochi env., 43.547°N 39.811°E, 29.IX-24.X.2010, D.Gavryushin, 4♂♂; Primorsky Kray, 42.86°N 133.62°E, 18.IX.1987, A.Ozerov, 1♂.</p><p><!--PageBreak--><bold>Tajikistan:</bold> Khatlon div., Farkhor (=Parkhar) env., 37.420°N 69.352°E, 07.VI.2010, K.Tomkovich, 7♂♂, 5♀♀; Khatlon div., Kulob, 37.909°N 69.784°E, 07.VI.2010, K.Tomkovich, 19♂♂, 22♀♀.</p><p><bold>Thailand:</bold> Mae Hong Son prov., 19.57N 98.28E, 650m asl., 21.XI.2010, N.Vikhrev, 1♂.</p><p><bold>Turkey:</bold> Izmir prov., Dilek Milli Park, 37.68°N 27.10°E, 20.XII.2006, N.Vikhrev, 1♀; Antalia prov., Silion ruins, 36.989°N 30.985°E, goat drinking bowl, 25.V.2008, N.Vikhrev, 1♂, 1♀; Hatay prov., Arzus env., 36.407°N 35.886°E, 14.IV.2010, N.Vikhrev, 8♂♂, 2♀♀; Hatay prov., Samandag env., Çivlek, 17.IV.2010, N.Vikhrev, 6♂♂.</p><p><bold>S. Korea:</bold> Seoul env., 31.VII.1938, Zhenzhurist, 5♀♀.</p></tp:treatment-sec></tp:taxon-treatment>
