# Supplementary material for: Review of the Palaearctic members of the Lispe tentaculata species-group (Diptera, Muscidae): revised key, synonymy and notes on ecology
Source: Zookeys. 2011 Mar 1;(84):59–70. doi: 10.3897/zookeys.84.819 (PMC3088069; doi:10.3897/zookeys.84.819)
Supplement: XML Treatment for Lispe sericipalpis [file zookeys.84.819-treatment5.xml]

<!DOCTYPE tp:taxon-treatment
  PUBLIC "-//TaxonX//DTD Taxonomic Treatment Publishing DTD v0 20100105//EN" "tax-treatment-NSO.dtd">
<tp:taxon-treatment xmlns:tp="http://www.plazi.org/taxpub"><tp:treatment-meta><mixed-citation publication-type="journal"><person-group><name><surname>Vikhrev</surname><given-names>Nikita</given-names></name></person-group><article-title>Review of the Palaearctic members of the <italic>Lispe tentaculata</italic> species-group (Diptera, Muscidae): revised key, synonymy and notes on ecology</article-title><source>Zookeys</source><day>1</day><month>3</month><year>2011</year><volume>2011</volume><issue>84</issue><fpage>59</fpage><lpage>70</lpage><pub-id pub-id-type="doi">10.3897/zookeys.84.819</pub-id></mixed-citation></tp:treatment-meta><tp:nomenclature><tp:taxon-name>
                        <tp:taxon-name-part taxon-name-part-type="genus">Lispe</tp:taxon-name-part>
                        <tp:taxon-name-part taxon-name-part-type="species">sericipalpis</tp:taxon-name-part>
                    </tp:taxon-name><tp:taxon-authority>Stein, 1904</tp:taxon-authority><xref ref-type="fig" rid="F4">Fig. 4</xref><tp:nomenclature-citation-list><tp:nomenclature-citation><tp:taxon-name>Lispe sericipalpis</tp:taxon-name><comment><xref ref-type="bibr" rid="B6">Stein 1904</xref>: 110</comment></tp:nomenclature-citation><tp:nomenclature-citation><tp:taxon-name>Lispe quaerens</tp:taxon-name><comment><xref ref-type="bibr" rid="B7">Villeneuve 1936</xref>: 157, syn. n.</comment></tp:nomenclature-citation></tp:nomenclature-citation-list></tp:nomenclature><tp:treatment-sec sec-type="Material examined"><title>Material examined.</title><p>Lectotype male of <italic>sericipalpis</italic> – male (<xref ref-type="fig" rid="F4">Fig. 4</xref>), paralectotypes 1♂, 4♀♀ (ZMAN).</p><p><bold>Azerbaijan:</bold> Lenkoran reg., 38.65°N 48.80°E, 25.V.2009, K.Tomkovich, 1♀.</p><p><bold>Myanmar:</bold> Shan state, Inle Lake env., 20.664°N 96.966°E, 26–30.XI.2009, N.Vikhrev, 4♂♂, 2♀♀; Kakaw env., 20.64°N 96.59°E, 03.XII.2009, N.Vikhrev, 45♂♂, 3♀♀.</p><p><bold>Nepal:</bold> Solukhumbu distr., Janbesi env., 27.581°N 86.548°E, 2660m asl., 19.III.2010, A.Reshchikov, 2♂♂, 2♀♀.</p><p><bold>Tajikistan:</bold> Dushanbe division, Ramit env. (38.72N 69.32E), river bank, 15–16.VI.2010, K.Tomkovich, 17♂♂, 30♀♀; Dushanbe env., 13.V.1943, A.Stackelberg, 1♂ (with handwritten label by W.Hennig “<tp:taxon-name>Lispe quaerens</tp:taxon-name>”) (ZIN); Varzob Canyon, 28–29.VII.1939, L.Zimin, 4♀♀ (ZIN); Varzob Canyon, 04.VII.1937, A.Gussakovsky, 1♂ (ZIN).</p><p><bold>Turkey:</bold> Antalia prov., Köprü River, 37.075°N 31.232°E, 06–10.IX.2009, N.Vikhrev, 40♂♂, 29♀♀ (3♂♂, 2♀♀ deposited in BMNH); Mersin prov., 37.194°N 34.810°E, forest stream, 23.IV.2010, N.Vikhrev, 1♀; Bolu prov., 40.498°N 31.890°E, forest stream, 1800m asl., 31.VIII.2009, N.Vikhrev, 1♂; Sarakya prov., Karasu env., 41.03°N 30.79°E, forest stream, 15.VI.2010, N.Vikhrev, 1♀, 28.VIII.2009, N.Vikhrev, 1♂, 1♀; Zonguldak prov., Alaply env., 41.14°N 31.36°E, forest stream, 21.VI.2010, N.Vikhrev, 3♂♂, 2♀♀.</p><fig id="F4" position="float" orientation="portrait"><label>Figure 4.</label><caption><p><tp:taxon-name>Lispe sericipalpis</tp:taxon-name> Stein, male lectotype (designated by Pont, 1970). Photo by Joke van Erkelens.</p></caption><graphic xmlns:xlink="http://www.w3.org/1999/xlink" xlink:href="ZooKeys-084-059-g004.jpg" position="float" orientation="portrait" xlink:type="simple"/></fig></tp:treatment-sec><tp:treatment-sec sec-type="Remarks"><title>Remarks.</title><p>Male. Ground colour black. Pollinosity grey, but may be yellowish-grey. Palpus black(ish), but becoming brown in old specimens. Fronto-orbital plate and parafacial whitish, rarely yellowish. Scutum with 3 brown vittae along <italic>ac</italic> and <italic>dc</italic> rows, submedian (<italic>dc</italic>) vittae sometimes almost indistinct. <italic>dc</italic> 2(1) + 4 (rarely 3), as: presutural:<!--PageBreak--> weak to hardly distinct, medium; postsutural: weak, weak, strong, strong. Presutural <italic>ac</italic> in 4–5 irregular rows. Legs dark. <italic>f2</italic> with several (2–7) fine <italic>pv</italic>-setae in basal 1/3, the longest one (1.5 times as long as femoral width) at base. <italic>f3</italic> at base with long (1.5–2 times as long as femoral width) and fine characteristic seta in <italic>v-pv</italic> position. Other setae on <italic>f3</italic> variable: several <italic>av</italic>-setae present in apical third or slightly more, 1–3 among them longer, from as long as femoral width to twice as long; <italic>pv</italic> row may consist of 7–8 setae of which 2–3 are as long as femoral width, or may be reduced to 1–2 hardly distinct <italic>pv</italic> at base; sometimes chaetotaxy of <italic>f3</italic> differs on right and left legs of the same specimen. Abdomen whitish-grey to yellowish-grey dusted, with paired L-shaped, more or less extensive dark spots on tergites 3 to 5, divided by dusted median vitta. Female differs from male as follows: parafacial more often yellowish; <italic>dc</italic> 1+4(3), anterior <italic>prst dc</italic> always absent; <italic>v-pv</italic> seta at base of <italic>f3</italic> shorter to reduced; other ventral setae on <italic>f2</italic> and <italic>f3</italic> shorter or reduced.</p><p>The type locality of <tp:taxon-name>Lispe sericipalpis</tp:taxon-name> is Indonesia, Java. The species has also been recorded from other Indonesian islands (Bali, Sumatra), Taiwan, Vietnam, Thailand, Myanmar, Sri Lanka, India, Pakistan, Nepal. The type locality of <tp:taxon-name>Lispe quaerens</tp:taxon-name> is Turkey, Akshehir prov. This species, as interpreted by <xref ref-type="bibr" rid="B2">Hennig (1960: 453)</xref> who studied the holotype, has also been recorded from Spain, Italy, Croatia, several provinces of Turkey, Azerbaijan, Tajikistan and China. Thus, there appears to be no geographic gap between the natural habitats of <tp:taxon-name>Lispe sericipalpis</tp:taxon-name> and <tp:taxon-name>Lispe quaerens</tp:taxon-name>, but the former, known as an Oriental species, has never been compared with the latter, regarded as a Palearctic species. The examined series from Turkey and Tajikistan (some specimens were identified by Hennig, 1960: 453) had been assigned to <tp:taxon-name>Lispe quaerens</tp:taxon-name>, whereas the series from the <!--PageBreak-->Oriental region (Myanmar) had been assigned to <tp:taxon-name>Lispe sericipalpis</tp:taxon-name>. I came to conclusion that all the material listed above (Azerbaijan, Myanmar, Nepal, Tajikistan and Turkey) is conspecific with type series of <tp:taxon-name>Lispe sericipalpis</tp:taxon-name>. The terminalia of males from Turkey, Tajikistan, Nepal and Myanmar are similar. Oriental specimens have the dark abdominal patterns more extensive, especially so on tergite 3. Stein’s type series has the <italic>av</italic> setae on <italic>f3</italic> longer and more numerous in males, but all these characters may be found in some Palearctic specimens too.</p><p><xref ref-type="bibr" rid="B2">Hennig (1960: 409)</xref> mentioned the possibility that <tp:taxon-name>Lispe quaerens</tp:taxon-name> could be a subspecies of <tp:taxon-name>Lispe orientalis</tp:taxon-name>. I am sure it is not - <tp:taxon-name>Lispe sericipalpis</tp:taxon-name> (= <tp:taxon-name>Lispe quaerens</tp:taxon-name>) is closely related to <tp:taxon-name>Lispe orientalis</tp:taxon-name>, but the two can be reliably separated, even as females (see key). In addition to morphological characters, there is a clear difference in ecology between these species (see below).</p></tp:treatment-sec><ref-list><ref id="B6"><mixed-citation xmlns:xlink="http://www.w3.org/1999/xlink" xlink:type="simple"><person-group><name name-style="western"><surname>Stein</surname><given-names>P</given-names></name></person-group> (<year>1904</year>)<article-title> Einige neue javanische Anthomyiden.</article-title><source>Tijdschrift voor Entomologie</source><volume>47</volume>:<fpage>99</fpage>-<lpage>113</lpage>.</mixed-citation></ref><ref id="B7"><mixed-citation xmlns:xlink="http://www.w3.org/1999/xlink" xlink:type="simple"><person-group><name name-style="western"><surname>Villeneuve</surname><given-names>J</given-names></name></person-group> (<year>1936</year>)<article-title> Myodaires supérieurs peu connus ou inédits de la Palestine et de l’Anatolie.</article-title><source>Konowia</source><volume>15</volume>:<fpage>155</fpage>-<lpage>158</lpage>.</mixed-citation></ref><ref id="B2"><mixed-citation xmlns:xlink="http://www.w3.org/1999/xlink" xlink:type="simple"><person-group><name name-style="western"><surname>Hennig</surname><given-names>W</given-names></name></person-group> (<year>1955–1964</year>)<article-title> Family Muscidae</article-title>. In: <person-group><name name-style="western"><surname>SégLindneruy</surname><given-names>E</given-names></name></person-group>(<role>Ed</role>) <source>Die Fliegen der Paläarktischen Region 63b</source>, <publisher-name>Schweizerbart</publisher-name>, <publisher-loc>Stuttgart</publisher-loc>, <lpage>1110</lpage> pp.</mixed-citation></ref></ref-list></tp:taxon-treatment>
