# Supplementary material for: Review of the Palaearctic members of the Lispe tentaculata species-group (Diptera, Muscidae): revised key, synonymy and notes on ecology
Source: Zookeys. 2011 Mar 1;(84):59–70. doi: 10.3897/zookeys.84.819 (PMC3088069; doi:10.3897/zookeys.84.819)
Supplement: XML Treatment for Lispe tentaculata [file zookeys.84.819-treatment6.xml]

<!DOCTYPE tp:taxon-treatment
  PUBLIC "-//TaxonX//DTD Taxonomic Treatment Publishing DTD v0 20100105//EN" "tax-treatment-NSO.dtd">
<tp:taxon-treatment xmlns:tp="http://www.plazi.org/taxpub"><tp:treatment-meta><mixed-citation publication-type="journal"><person-group><name><surname>Vikhrev</surname><given-names>Nikita</given-names></name></person-group><article-title>Review of the Palaearctic members of the <italic>Lispe tentaculata</italic> species-group (Diptera, Muscidae): revised key, synonymy and notes on ecology</article-title><source>Zookeys</source><day>1</day><month>3</month><year>2011</year><volume>2011</volume><issue>84</issue><fpage>59</fpage><lpage>70</lpage><pub-id pub-id-type="doi">10.3897/zookeys.84.819</pub-id></mixed-citation></tp:treatment-meta><tp:nomenclature><tp:taxon-name>
                        <tp:taxon-name-part taxon-name-part-type="genus">Lispe</tp:taxon-name-part>
                        <tp:taxon-name-part taxon-name-part-type="species">tentaculata</tp:taxon-name-part>
                    </tp:taxon-name><tp:taxon-authority>(De Geer, 1776)</tp:taxon-authority></tp:nomenclature><tp:treatment-sec sec-type="Material examined"><title>Material examined.</title><p>Over 350 specimens from a vast territory from the Iberian to Kamchatka Peninsulas.</p><p><bold>Europe:</bold> <bold>Greece;</bold> <bold>Latvia;</bold> <bold>Portugal;</bold> <bold>Russia (European):</bold> Arkhangelsk, Chuvashia, Komi, Krasnodar, Kursk, Moscow, Murmansk, N. Ossetia, Nizhnyi Novgorod, Tula, Vladimir, Ulyanovsk; <bold>the Netherlands;</bold> <bold>Ukraine.</bold></p><p><bold>Asia:</bold> <bold>Abkhazia; Armenia; Azerbaijan; Kazakhstan:</bold> Almaty; <bold>Mongolia:</bold> Uvs prov.; <bold>Russia (Asian):</bold> Altai, Amur reg., Kamchatka, Khanty-Mansi reg., Krasnoyarsk reg., Magadan reg., Omsk reg., Primorsky Kray<bold>,</bold> Sakha (Yakutia) reg., Tyumen reg., Yamalo-Nenets reg.; <bold>Tajikistan:</bold> Dushanbe div., Khatlon div., Gorno-Badakhshan div.; <bold>Turkmenistan:</bold> Ahal, Mary; <bold>Turkey (Asian):</bold> Adana prov., Ankara prov., Antalya prov., Bolu prov., Duzce prov., Hatay prov., Isparta prov., Izmir prov., Kayseri prov., Konya prov., Mersin prov., Sakarya prov., Zonguldak prov.; <bold>Uzbekistan:</bold> Tashkent.</p></tp:treatment-sec><tp:treatment-sec sec-type="Remarks"><title>Remarks.</title><p><tp:taxon-name>Lispe tentaculata</tp:taxon-name> has a variable <italic>t3</italic> chaetotaxy: besides the normal strong <italic>ad</italic> and short <italic>pd</italic> setae, an additional seta just below the strong <italic>ad</italic> but in a more <italic>a</italic>-position is often present and sometimes a second strong <italic>ad</italic> and a short <italic>pd</italic> may also be present. About 5% of females have a male-like scutum: with only 3 strong <italic>post dc</italic> and without a pruinose patch on the scutum.</p></tp:treatment-sec></tp:taxon-treatment>
